# Supplementary material for: Identification of the StPIFs Gene Family in Potato and Functional Analysis of StPIF4 Under Drought Stress
Source: Plants (Basel). 2026 May 26;15(11):1623. doi: 10.3390/plants15111623 (PMC13259117; doi:10.3390/plants15111623)
Supplement: Supplementary file 1 [file plants-15-01623-s001.zip]

Archive with 3 entries (3 files):
- Figure S1-S2.pdf
- Table S1.Characteristics of 7 family members of the PIF gene in Solanum tuberosum.xlsx
- Table S2. The sequences of primers were used for qRT-PCR.xlsx
