# Supplementary material for: Identification of the StPIFs Gene Family in Potato and Functional Analysis of StPIF4 Under Drought Stress
Source: Plants (Basel). 2026 May 26;15(11):1623. doi: 10.3390/plants15111623 (PMC13259117; doi:10.3390/plants15111623)
Supplement: Supplementary file 1 [file plants-15-01623-s001.zip › Table S1.Characteristics of 7 family members of the PIF gene in Solanum tuberosum.xlsx]

## Sheet: Sheet1
Table 1 Information of StPIF gene family in potato
Gene name	Gene ID	Group	Chromosome location	Length(aa)	MW(kDa)	pl	Sublocation
StPIF1	Soltu.DM.06G025680	Ⅴ	chr06:51638238-51640572	418	46.9	8.8	Nuclear
StPIF2	Soltu.DM.03G029660	Ⅴ	chr03:54060433-54063270	438	48.1	7.3	Nuclear
StPIF3	Soltu.DM.01G031430	Ⅴ	chr01:71271692-71275913	442	48.1	7.54	Nuclear
StPIF4	Soltu.DM.07G014300	Ⅰ	chr07:43788828-43792550	518	57.4	7.53	Nuclear
StPIF5	Soltu.DM.01G041140	Ⅲ	chr01:79622673-79627930	636	68.5	7.17	Nuclear
StPIF6	Soltu.DM.09G018570	Ⅱ	chr09:52102010-52111250	544	59	7.97	Nuclear
StPIF7	Soltu.DM.06G002140	Ⅱ	chr06:2568476-2576653	516	56.4	4.91	Nuclear
