# Supplementary material for: Identification of the StPIFs Gene Family in Potato and Functional Analysis of StPIF4 Under Drought Stress
Source: Plants (Basel). 2026 May 26;15(11):1623. doi: 10.3390/plants15111623 (PMC13259117; doi:10.3390/plants15111623)
Supplement: Supplementary file 1 [file plants-15-01623-s001.zip › Table S2. The sequences of primers were used for qRT-PCR.xlsx]

## Sheet: Sheet1
Table S2. Primer sequence
Genes	Sequences	Purpose
Actin	F: 5'-TCACTTAGCACCTTCCAGCAG-3'	Internal reference gene
	R: 5'-TAGCAGCAGACCCGAGTTCA-3'
35S-F	F: 5'-CACTATCCTTCGCAAGACCCT-3'	Overexpression identifier
OE-StPIF4	R:5'-TGTCTCGGTCCATTGTATCACTT-3'
pART-F	F:5'-TGGGTTCGAAATCGATAAGCTT-3'	RNAi interference identifier
RNAi-PIF4-R	R:5'-CCATGTTCTTCCGCAATCACATC-3'
D-StPIF4	5'-TCCAGCAATAATCCCTTTGACAC-3'	qPCR assay of transgenic plants
	5'-GAAGTGGATGGAACCCCATGT-3'
StPGAM.	F:5'-TACGAGTCCCTAAAATCCA-3'	Drought-related genes
	R:5'-GCAAGCAAAAGTCCTAACA-3'
StDR29A	F:5'-GGTGGAGGAAAGAGTATGAT-3'
	R:5'-GATTTGGACTGGATTGGTT-3'
StDREB	F:5'-TAGTAGGCTATGGTTGGGTA-3'
	R:5'-TTTCCTTCGTCTTTCACTG-3'
StABI5	F:5'-ATGGGAGTACCAGAATCAGAGATGG-3'
	R:5'-CCATCTCTGATTCTGGTACTCCCAT-3'
StNCED3.	F:5'-TCTTCAAGCTCCACCTATTC-3'
	R:5'-:GCACCTTCTACAGCATCTAA-3'
StP5CS	F:5'-GTGTATCTTTGTTTGGTGGA-3'
	R:5'-TCAGCAACTTCTTTGTCTTC-3'
